# Supplementary material for: Redefining the Clostridioides difficile σB Regulon: σB Activates Genes Involved in Detoxifying Radicals That Can Result from the Exposure to Antimicrobials and Hydrogen Peroxide
Source: mSphere. 2020 Sep 16;5(5):e00728-20. doi: 10.1128/mSphere.00728-20 (PMC7494833; doi:10.1128/mSphere.00728-20)
Supplement: DATA SET S1 [file mSphere.00728-20-sd001.xlsx]

## Sheet: Blad1
DATASET S1. Genes differentially expressed.
	uninduced + Tm					Uninduced -Tm					Induced - Tm					Induced + Tm
	Hybridization 1					Hybridization 3					Hybridization 4					Hybridization 2
	Gene name	Locus tag	log2FC	Adjusted p-value		Gene name	Locus tag	log2FC	Adjusted p-value		Gene name	Locus tag	log2FC	Adjusted p-value		Gene name	Locus tag	log2FC	Adjusted p-value	Function
											[gene=sigB]	CD630DERM_00110	4.24959	0.0310825		[gene=sigB]	CD630DERM_00110	4.69407	0.0217499	General stress response sigma factor
											[gene=CD630DERM_00511]	CD630DERM_00511	4.93499	1.33697e-06		[gene=CD630DERM_00511]	CD630DERM_00511	5.80204	3.37558e-06	Conserved hypothetical protein
											[gene=cysS]	CD630DERM_00520	1.88109	5.66454e-05		[gene=cysS]	CD630DERM_00520	2.04974	2.95369e-05	Cysteinyl-tRNA synthetase (Cysteine--tRNA ligase) (CysRS)
											[gene=mrnC]	CD630DERM_00530	1.71324	4.90967e-05		[gene=mrnC]	CD630DERM_00530	1.92095	3.29147e-05	Ribonuclease III domain
																[gene=thyX]	CD630DERM_00540	1.60673	0.00011163	conserved hypothetical protein
																[gene=CD630DERM_00550]	CD630DERM_00550	1.50818	0.000103559	putative thymidylate synthase
											[gene=CD630DERM_00650]	CD630DERM_00650	2.48953	5.9629e-06		[gene=CD630DERM_00650]	CD630DERM_00650	2.76069	7.70438e-05	Putative NADP-dependent deshydrogenase
											[gene=CD630DERM_01420]	CD630DERM_01420	1.77769	0.00992046		[gene=CD630DERM_01420]	CD630DERM_01420	2.10442	0.0023739	Putative RNA-binding protein
											[gene=cooS]	CD630DERM_01740	7.8769	4.08697e-06		[gene=cooS]	CD630DERM_01740	8.27898	1.19876e-06	Carbon monoxide dehydrogenase
											[gene=CD630DERM_01750]	CD630DERM_01750	7.76105	1.28881e-06		[gene=CD630DERM_01750]	CD630DERM_01750	8.18587	1.10943e-06	Oxidoreductase, Fe-S subunit
											[gene=CD630DERM_01760]	CD630DERM_01760	7.41884	1.21438e-06		[gene=CD630DERM_01760]	CD630DERM_01760	8.02399	1.51869e-06	Oxidoreductase, NAD/FAD binding subunit
											[gene=CD630DERM_01910]	CD630DERM_01910	2.34921	3.06465e-05		[gene=CD630DERM_01910]	CD630DERM_01910	2.5868	0.000250648	Putative DNA glycosylase
											[gene=cls]	CD630DERM_01920	2.34988	3.47284e-05		[gene=cls]	CD630DERM_01920	2.58613	0.00023524	Cardiolipin synthetase 1
																[gene=groS]	CD630DERM_01930	1.52043	0.000208923	10 kDa chaperonin
											[gene=fliN]	CD630DERM_02280	-1.50571	9.51639e-05						flagellar motor switch protein
											[gene=flgM]	CD630DERM_02290	-1.51587	7.72969e-05		[gene=flgM]	CD630DERM_02290	-1.63646	8.99104e-05	Anti-sigma factor repressor of sigma(D)-dependent transcription
																[gene=CD630DERM_02300]	CD630DERM_02300	-1.50677	8.53327e-05	Putative flagellar biosynthesis protein
																[gene=flgK]	CD630DERM_02310	-1.5177	0.000158985	Flagellar hook-associated protein FlgK (or HAP1)
											[gene=fliW]	CD630DERM_02330	-1.52942	5.29591e-05		[gene=fliW]	CD630DERM_02330	-1.53272	0.000274142	Flagellar assembly factor FliW
																[gene=csrA]	CD630DERM_02340	-1.50352	0.00023436	Carbon storage regulator
											[gene=fliS1]	CD630DERM_02350	-1.5235	5.91877e-05						flagellar protein FliS
											[gene=fliS2]	CD630DERM_02360	-1.51717	8.00786e-05						flagellar protein
											[gene=CD630DERM_02380]	CD630DERM_02380	-1.54124	4.40632e-05						conserved hypothetical protein
											[gene=fliC]	CD630DERM_02390	-1.60372	0.000163762		[gene=fliC]	CD630DERM_02390	-1.77858	0.000964738	Flagellin C
																[gene=CD630DERM_02410]	CD630DERM_02410	-1.50538	7.73499e-05	Phosphate-threonine kinase
																[gene=CD630DERM_02430]	CD630DERM_02430	-1.56182	7.98745e-05	Methyltransferase
											[gene=fliH]	CD630DERM_02500	-1.50724	0.000104944		[gene=fliH]	CD630DERM_02500	-1.53443	7.17858e-05	Flagellar assembly protein FliH
											[gene=fliJ]	CD630DERM_02520	-1.58185	8.65402e-05		[gene=fliJ]	CD630DERM_02520	-1.64252	0.000126788	Flagellar protein FliJ
											[gene=fliK]	CD630DERM_02530	-1.54989	6.40552e-05		[gene=fliK]	CD630DERM_02530	-1.57452	0.000121879	Flagellar hook-length control protein FliK
											[gene=FlbD]	CD630DERM_02551	-1.50941	6.48173e-05		[gene=FlbD]	CD630DERM_02551	-1.50445	0.000225708	Flagellar protein FlbD
																[gene=fliA]	CD630DERM_02660	-1.51231	0.000671344	RNA polymerase sigma-28 factor for flagellar operon
																[gene=CD630DERM_02670]	CD630DERM_02670	-1.50388	0.00113026	Putative flagellar protein
											[gene=CD630DERM_03500]	CD630DERM_03500	1.72355	1.34085e-05		[gene=CD630DERM_03500]	CD630DERM_03500	1.88126	4.63123e-05	Putative hydrolase, HAD superfamily
											[gene=CD630DERM_03510]	CD630DERM_03510	1.5754	1.77554e-05		[gene=CD630DERM_03510]	CD630DERM_03510	1.76115	5.66063e-05	Conserved hypothetical protein
											[gene=nfo]	CD630DERM_05600	3.65074	2.38807e-06		[gene=nfo]	CD630DERM_05600	3.96862	3.54933e-05	Endonuclease IV
											[gene=CD630DERM_05610]	CD630DERM_05610	1.83533	5.7532e-05		[gene=CD630DERM_05610]	CD630DERM_05610	1.98539	2.38864e-05	Putative aldo/keto reductase; putative ferredoxin
																[gene=CD630DERM_05630]	CD630DERM_05630	1.56229	8.0845e-05	putative iron-sulfur cluster protein
																[gene=CD630DERM_05640]	CD630DERM_05640	1.53357	8.01019e-05	putative ATP-binding protein
											[gene=nth]	CD630DERM_05650	3.34555	3.50782e-06		[gene=nth]	CD630DERM_05650	3.73833	5.66235e-06	Endonuclease III
											[gene=CD630DERM_05660]	CD630DERM_05660	2.26203	4.39909e-06		[gene=CD630DERM_05660]	CD630DERM_05660	2.52556	6.61847e-06	Putative tRNA/rRNA methyltransferase
											[gene=CD630DERM_05670]	CD630DERM_05670	1.94916	1.09773e-05		[gene=CD630DERM_05670]	CD630DERM_05670	2.15243	2.38954e-05	Conserved hypothetical protein, DegV family
											[gene=gapN]	CD630DERM_05800	5.79094	1.42116e-06		[gene=gapN]	CD630DERM_05800	6.17766	1.38461e-06	Glyceraldehyde-3-phosphate dehydrogenase (NADP(+)) (GADPH)
	[gene=CD630DERM_05830]	CD630DERM_05830	3.16204	0.00431282		[gene=CD630DERM_05830]	CD630DERM_05830	3.10041	0.000533109		[gene=CD630DERM_05830]	CD630DERM_05830	2.70959	4.9811e-05		[gene=CD630DERM_05830]	CD630DERM_05830	2.82089	0.00027289	Putative diguanylate kinase signaling protein
	[gene=CD630DERM_05840]	CD630DERM_05840	3.08584	0.000575032		[gene=CD630DERM_05840]	CD630DERM_05840	2.63692	0.000907533		[gene=CD630DERM_05840]	CD630DERM_05840	2.36907	2.37787e-05		[gene=CD630DERM_05840]	CD630DERM_05840	2.69148	6.43838e-05	Putative diguanylate kinase signaling protein
											[gene=CD630DERM_06200]	CD630DERM_06200	-1.55928	0.000303656						conserved hypothetical protein
											[gene=CD630DERM_06210]	CD630DERM_06210	-1.58473	0.000459959		[gene=CD630DERM_06210]	CD630DERM_06210	-1.57853	0.000178307	Putative membrane protein
																[gene=CD630DERM_06680]	CD630DERM_06680	1.84344	3.91049e-05	Two-component response regulator
																[gene=CD630DERM_06690]	CD630DERM_06690	1.74867	3.97213e-05	Two-component sensor histidine kinase
											[gene=pflA]	CD630DERM_07580	2.56864	1.27251e-05		[gene=pflA]	CD630DERM_07580	2.78944	3.51595e-05	Pyruvate formate-lyase activating enzyme
											[gene=plfB]	CD630DERM_07590	2.87283	2.91865e-05		[gene=plfB]	CD630DERM_07590	3.08933	5.51723e-05	Formate acetyltransferase (Pyruvate formate-lyase)
																[gene=CD630DERM_07840]	CD630DERM_07840	1.75278	0.000160319	Putative N-acetylmuramoyl-L-alanine amidase
											[gene=bglF1]	CD630DERM_08160	1.93016	0.000105272		[gene=bglF1]	CD630DERM_08160	2.2257	5.29339e-05	PTS system, beta-glucoside-specific IIABC component (Disrupted IStron)
											[gene=CD630DERM_08810]	CD630DERM_08810	1.8723	1.79745e-05		[gene=CD630DERM_08810]	CD630DERM_08810	2.06327	0.000109661	Putative protein modulating protease activity
																[gene=CD630DERM_09772]	CD630DERM_09772	1.9318	2.61544e-05	Putative phage protein
											[gene=CD630DERM_10500]	CD630DERM_10500	2.71549	7.03124e-06		[gene=CD630DERM_10500]	CD630DERM_10500	2.92311	6.0712e-06	ABC-type transport system, multidrug-family ATP-binding protein
											[gene=CD630DERM_10510]	CD630DERM_10510	2.2081	1.73579e-05		[gene=CD630DERM_10510]	CD630DERM_10510	2.61835	1.13626e-05	ABC-type transport system, multidrug-family permease
											[gene=CD630DERM_10520]	CD630DERM_10520	2.38239	6.18028e-06		[gene=CD630DERM_10520]	CD630DERM_10520	2.67321	6.1667e-05	Conserved hypothetical protein
											[gene=CD630DERM_10530]	CD630DERM_10530	2.14824	1.11506e-05		[gene=CD630DERM_10530]	CD630DERM_10530	2.35406	3.36066e-05	Putative aminoacyl-tRNA synthetase-associated domain
																[gene=ccpA]	CD630DERM_10640	1.50434	0.000425326	LacI-family transcriptional regulator (catabolite control protein)
											[gene=CD630DERM_11250]	CD630DERM_11250	5.36971	2.2394e-06		[gene=CD630DERM_11250]	CD630DERM_11250	5.50264	1.15015e-05	Nitroreductase-family protein
											[gene=CD630DERM_11260]	CD630DERM_11260	2.23055	2.61184e-05		[gene=CD630DERM_11260]	CD630DERM_11260	2.7294	8.63199e-06	Transcriptional regulator, AraC family
											[gene=norV]	CD630DERM_11570	3.80413	6.46672e-06		[gene=norV]	CD630DERM_11570	3.95753	5.163e-06	Anaerobic nitric oxide reductase flavorubredoxin (FlRd) (FlavoRb)
											[gene=CD630DERM_12270]	CD630DERM_12270	1.56796	0.000959442		[gene=CD630DERM_12270]	CD630DERM_12270	1.74356	0.00233341	Putative O-methyltransferase
											[gene=CD630DERM_12280]	CD630DERM_12280	1.55987	0.000849184		[gene=CD630DERM_12280]	CD630DERM_12280	1.77428	0.00211524	Putative peptidase, U32 family
											[gene=CD630DERM_12610]	CD630DERM_12610	2.50228	2.93864e-05		[gene=CD630DERM_12610]	CD630DERM_12610	2.94078	9.51894e-05	Putative ribonucleotide-diphosphate reductase
											[gene=rnhB]	CD630DERM_12620	2.33233	1.6855e-05		[gene=rnhB]	CD630DERM_12620	2.76258	5.94729e-05	Ribonuclease HII (RNase HII)
																[gene=CD630DERM_12630]	CD630DERM_12630	1.62325	0.000276887	putative FMN-dependent dehydrogenase
											[gene=iscR]	CD630DERM_12780	1.74916	0.018521		[gene=iscR]	CD630DERM_12780	2.02329	0.0194971	Transcriptional regulator, Rrf2 family
											[gene=iscS2]	CD630DERM_12790	2.557	0.00110445		[gene=iscS2]	CD630DERM_12790	2.77943	0.00200234	Cysteine desulfurase
											[gene=CD630DERM_12800]	CD630DERM_12800	2.81654	0.000799716		[gene=CD630DERM_12800]	CD630DERM_12800	2.98735	0.00155684	Putative NifU-like protein
											[gene=fur]	CD630DERM_12870	1.86535	1.45008e-05		[gene=fur]	CD630DERM_12870	2.04507	1.92707e-05	Transcriptional regulator, Fur family
											[gene=acd]	CD630DERM_13040	1.81896	3.64083e-05		[gene=acd]	CD630DERM_13040	1.9163	3.95617e-05	Mannosyl-glycoprotein endo-beta-N-acetylglucosamidase
											[gene=dnaF]	CD630DERM_13050	1.89346	9.20263e-06		[gene=dnaF]	CD630DERM_13050	2.11516	5.68849e-05	DNA polymerase III PolC-type (PolIII)
																[gene=rbfA]	CD630DERM_13100	1.58915	0.000191952	ribosome-binding factor A
																[gene=CD630DERM_13110]	CD630DERM_13110	1.57388	0.000190418	putative RNA-binding protein
																[gene=recA]	CD630DERM_13280	1.66864	0.000158739	RecA protein (recombinase A)
											[gene=exoA]	CD630DERM_13410	1.52084	6.7256e-05		[gene=exoA]	CD630DERM_13410	1.77509	6.75511e-05	Exodeoxyribonuclease
																[gene=CD630DERM_14350]	CD630DERM_14350	2.02979	0.017516	Conserved hypothetical protein
											[gene=CD630DERM_14360]	CD630DERM_14360	1.68504	2.30601e-05		[gene=CD630DERM_14360]	CD630DERM_14360	1.84291	0.000177249	Putative hydrolase
											[gene=CD630DERM_14630]	CD630DERM_14630	3.27073	6.69213e-05		[gene=CD630DERM_14630]	CD630DERM_14630	3.95143	0.000272682	Conserved hypothetical protein
											[gene=CD630DERM_14700]	CD630DERM_14700	2.429	0.00594831		[gene=CD630DERM_14700]	CD630DERM_14700	3.51551	0.000471651	Putative rhodanese-like domain-containing protein
											[gene=CD630DERM_14740]	CD630DERM_14740	4.86853	1.58332e-05		[gene=CD630DERM_14740]	CD630DERM_14740	5.04475	1.27983e-05	Putative rubrerythrin (Rr)
																[gene=CD630DERM_14750]	CD630DERM_14750	1.58602	0.000497597	putative hydrolase
											[gene=CD630DERM_15240]	CD630DERM_15240	4.65291	1.95876e-05		[gene=CD630DERM_15240]	CD630DERM_15240	4.78083	1.87902e-05	Putative rubrerythrin
											[gene=CD630DERM_15250]	CD630DERM_15250	2.06543	6.70025e-06		[gene=CD630DERM_15250]	CD630DERM_15250	2.34513	6.65703e-06	Putative iron-sulfur protein
											[gene=pyrC]	CD630DERM_15260	1.5799	0.000136156		[gene=pyrC]	CD630DERM_15260	1.6059	0.000197653	dihydroorotase
											[gene=CD630DERM_15680]	CD630DERM_15680	4.28109	3.76424e-06		[gene=CD630DERM_15680]	CD630DERM_15680	4.80937	2.16473e-05	Conserved hypothetical protein
																[gene=CD630DERM_15760]	CD630DERM_15760	1.55479	0.0270675	putative arylesterase
											[gene=pgm]	CD630DERM_15770	1.9691	5.61468e-05		[gene=pgm]	CD630DERM_15770	2.10397	2.10348e-05	Alpha-phosphoglucomutase
											[gene=cysK]	CD630DERM_15940	3.0667	0.00252562		[gene=cysK]	CD630DERM_15940	3.37237	0.00444344	O-acetyl-serine thiol-lyase A (O-acetyl-sulfhydrylase)(OAS-TL)
											[gene=cysE]	CD630DERM_15950	2.91735	0.00277085		[gene=cysE]	CD630DERM_15950	3.16386	0.00535625	Serine acetyltransferase (SAT)
											[gene=CD630DERM_15951]	CD630DERM_15951	2.87001	0.00291823		[gene=CD630DERM_15951]	CD630DERM_15951	3.09244	0.00536587	Ferredoxin
	[gene=CD630DERM_16160]	CD630DERM_16160	-2.12386	0.00294158		[gene=CD630DERM_16160]	CD630DERM_16160	-1.8637	0.00252684		[gene=CD630DERM_16160]	CD630DERM_16160	-1.64091	0.000683712		[gene=CD630DERM_16160]	CD630DERM_16160	-1.84557	0.000417732	Putative diguanylate kinase signaling protein
											[gene=CD630DERM_16220]	CD630DERM_16220	2.34331	0.000435266		[gene=CD630DERM_16220]	CD630DERM_16220	2.71515	0.000103176	Putative lipoprotein
											[gene=CD630DERM_16230]	CD630DERM_16230	6.18289	4.72228e-06		[gene=CD630DERM_16230]	CD630DERM_16230	6.52423	4.20751e-06	NADH-oxygen oxidoreductase
																[gene=vanR]	CD630DERM_16240	1.55887	8.84429e-05	two-component response regulator
											[gene=trxA]	CD630DERM_16900	5.11181	3.09122e-06		[gene=trxA]	CD630DERM_16900	5.32794	1.31044e-06	Thioredoxin reductase
											[gene=trxB]	CD630DERM_16910	5.12567	4.13744e-06		[gene=trxB]	CD630DERM_16910	5.31338	1.61907e-06	Putative thioredoxin-disulfide reductase
											[gene=CD630DERM_17292]	CD630DERM_17292	3.7493	8.60071e-06		[gene=CD630DERM_17292]	CD630DERM_17292	4.45614	0.000851758	Conserved hypothetical protein
											[gene=CD630DERM_17770]	CD630DERM_17770	4.15315	1.88961e-06		[gene=CD630DERM_17770]	CD630DERM_17770	4.53649	3.57086e-06	Putative arsenate reductase
											[gene=CD630DERM_17780]	CD630DERM_17780	2.24162	1.32993e-05		[gene=CD630DERM_17780]	CD630DERM_17780	2.56007	1.19196e-05	Conserved hypothetical protein
											[gene=CD630DERM_17790]	CD630DERM_17790	2.16649	8.52478e-06		[gene=CD630DERM_17790]	CD630DERM_17790	2.41314	1.45854e-05	Conserved hypothetical protein
											[gene=CD630DERM_17800]	CD630DERM_17800	1.7992	1.06939e-05		[gene=CD630DERM_17800]	CD630DERM_17800	1.94577	2.03654e-05	Putative methylase
											[gene=CD630DERM_17810]	CD630DERM_17810	1.65029	1.54848e-05		[gene=CD630DERM_17810]	CD630DERM_17810	1.85663	3.83354e-05	Putative lipoprotein
											[gene=CD630DERM_17820]	CD630DERM_17820	1.60016	1.33781e-05		[gene=CD630DERM_17820]	CD630DERM_17820	1.78261	2.57848e-05	Two-component response regulator
											[gene=CD630DERM_17830]	CD630DERM_17830	1.51251	1.65609e-05		[gene=CD630DERM_17830]	CD630DERM_17830	1.65513	3.61189e-05	two-component sensor histidine kinase
											[gene=truA2]	CD630DERM_17840	1.62964	1.20109e-05		[gene=truA2]	CD630DERM_17840	1.74947	2.9283e-05	Pseudouridylate synthase (tRNA pseudouridine synthase A)
																[gene=CD630DERM_18170]	CD630DERM_18170	1.60615	3.95429e-05	putative acyltransferase
																[gene=ispH]	CD630DERM_18180	1.7515	5.34865e-05	4-hydroxy-3-methylbut-2-enyl diphosphate reductase
											[gene=bcp]	CD630DERM_18220	5.30843	7.90608e-06		[gene=bcp]	CD630DERM_18220	6.14234	2.70234e-05	Putative thiol peroxidase
											[gene=CD630DERM_18230]	CD630DERM_18230	6.15608	3.01761e-06		[gene=CD630DERM_18230]	CD630DERM_18230	6.77701	5.93124e-06	Conserved hypothetical protein, UPF0246 family
											[gene=CD630DERM_18240]	CD630DERM_18240	3.22342	3.47803e-06		[gene=CD630DERM_18240]	CD630DERM_18240	3.44109	3.80152e-05	P-type calcium transport ATPase
											[gene=CD630DERM_18400]	CD630DERM_18400	2.63707	1.04238e-05		[gene=CD630DERM_18400]	CD630DERM_18400	3.00466	0.000101965	Putative diguanylate kinase signaling protein
											[gene=CD630DERM_18410]	CD630DERM_18410	1.75384	2.48693e-05		[gene=CD630DERM_18410]	CD630DERM_18410	1.89422	0.000134158	Two-component sensor histidine kinase
																[gene=CD630DERM_18420]	CD630DERM_18420	1.59385	8.25782e-05	putative membrane protein
											[gene=CD630DERM_18970]	CD630DERM_18970	1.59046	0.000156316		[gene=CD630DERM_18970]	CD630DERM_18970	1.81943	3.20154e-05	Conserved hypothetical protein
											[gene=CD630DERM_18980]	CD630DERM_18980	1.61359	0.000201602		[gene=CD630DERM_18980]	CD630DERM_18980	1.8156	5.51177e-05	Putative phage-related cell wall hydrolase (endolysin)
											[gene=CD630DERM_18990]	CD630DERM_18990	2.95681	4.50963e-05		[gene=CD630DERM_18990]	CD630DERM_18990	3.68936	0.000129544	Putative dCMP deaminase
											[gene=CD630DERM_19430]	CD630DERM_19430	3.05207	8.05207e-06		[gene=CD630DERM_19430]	CD630DERM_19430	3.26021	3.6244e-06	Conserved hypothetical protein
											[gene=CD630DERM_20460]	CD630DERM_20460	4.66127	2.68496e-06		[gene=CD630DERM_20460]	CD630DERM_20460	5.54525	5.59618e-06	Conserved hypothetical protein
											[gene=CD630DERM_21151]	CD630DERM_21151	7.24022	2.4622e-06		[gene=CD630DERM_21151]	CD630DERM_21151	7.83259	1.02119e-05	Conserved hypothetical protein
											[gene=trxB2]	CD630DERM_21170	4.53901	3.0438e-06		[gene=trxB2]	CD630DERM_21170	4.95457	1.85956e-05	Thioredoxin reductase
											[gene=CD630DERM_21650]	CD630DERM_21650	1.89381	1.12196e-05		[gene=CD630DERM_21650]	CD630DERM_21650	2.23337	0.000104186	Transcriptional regulator, HTH-type
											[gene=msrAB]	CD630DERM_21660	4.3473	2.61625e-06		[gene=msrAB]	CD630DERM_21660	4.65556	1.23673e-05	Peptide methionine sulfoxide reductase MsrA/MsrB
	[gene=SinR]	CD630DERM_22140	2.75309	0.0108847		[gene=SinR]	CD630DERM_22140	2.44408	0.00356993		[gene=SinR]	CD630DERM_22140	2.19475	0.00132915		[gene=SinR]	CD630DERM_22140	2.49068	0.00158965	Transcriptional regulator, HTH-type
	[gene=CD630DERM_22150]	CD630DERM_22150	2.6942	0.0114418		[gene=CD630DERM_22150]	CD630DERM_22150	2.3631	0.00408108		[gene=CD630DERM_22150]	CD630DERM_22150	2.04614	0.00134474		[gene=CD630DERM_22150]	CD630DERM_22150	2.39076	0.00133258	Transcriptional regulator, HTH-type
											[gene=CD630DERM_24760]	CD630DERM_24760	4.28505	1.51059e-06		[gene=CD630DERM_24760]	CD630DERM_24760	4.6449	5.84499e-06	Conserved hypothetical protein
											[gene=CD630DERM_24770]	CD630DERM_24770	4.03248	1.97883e-06		[gene=CD630DERM_24770]	CD630DERM_24770	4.40475	1.29319e-05	Conserved hypothetical protein
											[gene=CD630DERM_25400]	CD630DERM_25400	3.97896	1.74741e-05		[gene=CD630DERM_25400]	CD630DERM_25400	4.42893	8.89958e-05	Coenzyme A disulfide reductase
											[gene=CD630DERM_25420]	CD630DERM_25420	2.63841	1.25825e-05		[gene=CD630DERM_25420]	CD630DERM_25420	3.07582	5.47904e-06	Conserved hypothetical protein
											[gene=CD630DERM_25430]	CD630DERM_25430	2.59427	6.54511e-05		[gene=CD630DERM_25430]	CD630DERM_25430	2.95817	2.55265e-05	Putative membrane-bound 0-ACYL transferase, MBOAT family
											[gene=CD630DERM_25440]	CD630DERM_25440	2.90697	5.96428e-06		[gene=CD630DERM_25440]	CD630DERM_25440	3.27352	5.51405e-06	Conserved hypothetical protein
											[gene=bcsA]	CD630DERM_25450	2.73232	2.32219e-05		[gene=bcsA]	CD630DERM_25450	3.13712	3.43167e-06	Cellulose synthase catalytic subunit (UDP-forming)
											[gene=recJ]	CD630DERM_27460	1.67807	1.74846e-05		[gene=recJ]	CD630DERM_27460	1.92294	7.26052e-05	Single-stranded-DNA-specific exonuclease
																[gene=CD630DERM_27470]	CD630DERM_27470	1.61625	0.000203339	Putative ubiquinone biosynthesis protein
											[gene=cwp10]	CD630DERM_27960	4.96407	7.59e-06		[gene=cwp10]	CD630DERM_27960	5.0814	2.46921e-05	Cell surface protein
											[gene=CD630DERM_27970]	CD630DERM_27970	4.82309	5.51598e-06		[gene=CD630DERM_27970]	CD630DERM_27970	5.11037	1.75281e-05	Putative calcium-binding adhesion protein
											[gene=CD630DERM_28660]	CD630DERM_28660	2.4134	1.87393e-05		[gene=CD630DERM_28660]	CD630DERM_28660	2.74665	8.23591e-06	Putative modulator of DNA gyrase, peptidase U62
											[gene=CD630DERM_28670]	CD630DERM_28670	2.20578	5.34723e-05		[gene=CD630DERM_28670]	CD630DERM_28670	2.56608	2.11661e-05	Putative regulatory protease, U62 family
											[gene=CD630DERM_28740]	CD630DERM_28740	1.75243	4.22214e-05		[gene=CD630DERM_28740]	CD630DERM_28740	2.24564	2.1265e-05	Putative drug/sodium antiporter, MATE family
																[gene=fhuC]	CD630DERM_28750	1.80148	4.95616e-05	ABC-type transport system, ferrichrome-specific ATP-binding protein
											[gene=CD630DERM_29630]	CD630DERM_29630	1.69989	1.49054e-05		[gene=CD630DERM_29630]	CD630DERM_29630	1.89953	7.76467e-05	L,D-transpeptidases
											[gene=CD630DERM_29930]	CD630DERM_29930	3.49325	2.42018e-05		[gene=CD630DERM_29930]	CD630DERM_29930	3.80257	3.07185e-05	Conserved hypothetical protein
											[gene=nrdF]	CD630DERM_29940	3.86336	3.07518e-06		[gene=nrdF]	CD630DERM_29940	4.15732	0.000223814	Ribonucleoside-diphosphate reductase subunit beta (Ribonucleotide reductase small subunit)
											[gene=nrdE]	CD630DERM_29950	3.67348	2.33027e-06		[gene=nrdE]	CD630DERM_29950	3.99843	3.5025e-05	Ribonucleoside-diphosphate reductase subunit alpha (Ribonucleotide reductase large subunit)
																[gene=CD630DERM_30100]	CD630DERM_30100	1.57025	0.00015574	putative cytochrome C biogenesis protein
											[gene=CD630DERM_30380]	CD630DERM_30380	3.41423	4.46163e-06		[gene=CD630DERM_30380]	CD630DERM_30380	3.87956	2.20719e-05	Conserved hypothetical protein
											[gene=CD630DERM_30390]	CD630DERM_30390	3.58277	3.12202e-06		[gene=CD630DERM_30390]	CD630DERM_30390	4.06863	1.06842e-05	Putative ATPase
											[gene=CD630DERM_30400]	CD630DERM_30400	1.8077	4.78073e-05		[gene=CD630DERM_30400]	CD630DERM_30400	2.11065	8.46312e-05	Conserved hypothetical protein
											[gene=CD630DERM_30420]	CD630DERM_30420	2.15478	4.73836e-05		[gene=CD630DERM_30420]	CD630DERM_30420	2.59415	2.46731e-05	Putative membrane protein
											[gene=xynA]	CD630DERM_30670	4.14751	1.41492e-06		[gene=xynA]	CD630DERM_30670	4.44583	5.35358e-06	PTS system, xyloside-specific IIA component
											[gene=xynB]	CD630DERM_30680	3.89076	2.95813e-06		[gene=xynB]	CD630DERM_30680	4.32926	7.98856e-06	PTS system, xyloside-specific IIB component
											[gene=xynD]	CD630DERM_30690	3.05667	0.0246399		[gene=xynD]	CD630DERM_30690	3.3239	0.0187023	PTS system, xyloside-specific IID component
											[gene=CD630DERM_32150]	CD630DERM_32150	3.38826	6.81888e-06		[gene=CD630DERM_32150]	CD630DERM_32150	3.82161	0.000128291	ABC-type transport system, glycine betaine/carnitine/choline ATP-binding protein
											[gene=CD630DERM_32160]	CD630DERM_32160	2.85209	3.92952e-06		[gene=CD630DERM_32160]	CD630DERM_32160	3.37293	4.77796e-05	ABC-type transport system, glycine betaine/carnitine/choline permease
											[gene=CD630DERM_32210]	CD630DERM_32210	2.31332	5.14322e-05		[gene=CD630DERM_32210]	CD630DERM_32210	2.57371	3.91081e-05	Putative peptidase, M20D family
											[gene=asd]	CD630DERM_32240	1.79595	4.12362e-05		[gene=asd]	CD630DERM_32240	1.94044	3.56062e-05	Aspartate-semialdehyde dehydrogenase
											[gene=dapA3]	CD630DERM_32250	1.73107	9.27218e-05		[gene=dapA3]	CD630DERM_32250	1.8583	3.87526e-05	Dihydrodipicolinate synthase 3
											[gene=dapB1]	CD630DERM_32260	1.76841	8.72901e-05		[gene=dapB1]	CD630DERM_32260	1.8696	5.06964e-05	Dihydrodipicolinate reductase 1 (DHPR 1)
											[gene=dapH]	CD630DERM_32270	1.54331	0.000257109		[gene=dapH]	CD630DERM_32270	1.60372	0.000177113	2,3,4,5-tetrahydropyridine-2,6-dicarboxylate N-succinyltransferase
											[gene=tig]	CD630DERM_33060	1.52888	0.000128215		[gene=tig]	CD630DERM_33060	1.62451	2.63011e-05	trigger factor
											[gene=CD630DERM_33070]	CD630DERM_33070	3.53935	2.23948e-06		[gene=CD630DERM_33070]	CD630DERM_33070	3.78845	1.51196e-06	Putative phosphoesterase
											[gene=CD630DERM_33100]	CD630DERM_33100	2.73796	6.73746e-06		[gene=CD630DERM_33100]	CD630DERM_33100	3.05943	6.31235e-06	Putative D-isomer specific 2-hydroxyacid dehydrogenase
											[gene=CD630DERM_33110]	CD630DERM_33110	2.46818	8.96338e-06		[gene=CD630DERM_33110]	CD630DERM_33110	2.85161	1.19333e-05	Conserved hypothetical protein
											[gene=dnaE]	CD630DERM_33960	2.30278	3.14708e-05		[gene=dnaE]	CD630DERM_33960	2.55698	4.57583e-06	DNA polymerase III DnaE subunit alpha
											[gene=CD630DERM_34080]	CD630DERM_34080	2.08203	7.20919e-06		[gene=CD630DERM_34080]	CD630DERM_34080	2.25351	3.37803e-05	Putative DNA mismatch repair ATPase MutS
											[gene=scoC/hprK]	CD630DERM_34090	2.22125	8.97766e-06		[gene=scoC/hprK]	CD630DERM_34090	2.43377	1.74372e-05	PTS system, HPr kinase/phosphorylase
											[gene=uvrC]	CD630DERM_34100	2.39182	1.90068e-05		[gene=uvrC]	CD630DERM_34100	2.66278	1.19354e-05	Excinuclease subunit C
											[gene=uvrA]	CD630DERM_34110	3.24937	4.0983e-06		[gene=uvrA]	CD630DERM_34110	3.52411	1.09435e-05	Excinuclease subunit A
											[gene=uvrB]	CD630DERM_34120	2.54903	4.80213e-06		[gene=uvrB]	CD630DERM_34120	2.95191	2.19074e-05	Excinuclease subunit B
											[gene=atpC1]	CD630DERM_34670	1.50559	0.00022371		[gene=atpC1]	CD630DERM_34670	1.73587	0.000360989	ATP synthase epsilon chain (partial)
											[gene=atpD1]	CD630DERM_34680	1.50336	0.000104407		[gene=atpD1]	CD630DERM_34680	1.64665	0.000280313	ATP synthase beta chain
											[gene=atpG]	CD630DERM_34690	1.52943	0.000153874		[gene=atpG]	CD630DERM_34690	1.70489	0.000335629	ATP synthase subunit gamma
											[gene=atpA1]	CD630DERM_34700	1.53906	0.000143785		[gene=atpA1]	CD630DERM_34700	1.71387	0.00033225	ATP synthase alpha chain
																[gene=atpF1]	CD630DERM_34710	1.58123	0.000671741	ATP synthase subunit delta
																[gene=atpB1]	CD630DERM_34720	1.60655	0.000439568	ATP synthase B chain
											[gene=atpC2]	CD630DERM_34730	1.50213	7.47503e-05		[gene=atpC2]	CD630DERM_34730	1.61112	0.000289907	ATP synthase C chain
																[gene=atpA2]	CD630DERM_34740	1.59455	0.000308806	ATP synthase A chain
																[gene=atpI2]	CD630DERM_34750	1.54874	0.000254964	ATP synthase protein I
																[gene=atpZ]	CD630DERM_34760	1.63394	0.000241805	putative ATP synthase protein
											[gene=CD630DERM_34770]	CD630DERM_34770	1.99678	8.9827e-06		[gene=CD630DERM_34770]	CD630DERM_34770	2.26319	0.000127853	Putative dCMP deaminase
																[gene=CD630DERM_35130]	CD630DERM_35130	1.6364	7.35563e-05	Pilin
											[gene=CD630DERM_35450]	CD630DERM_35450	1.99407	1.76231e-05		[gene=CD630DERM_35450]	CD630DERM_35450	2.31339	5.37514e-05	Conserved hypothetical protein
											[gene=CD630DERM_36050]	CD630DERM_36050	2.2505	1.86535e-05		[gene=CD630DERM_36050]	CD630DERM_36050	2.6385	3.03782e-05	Putative phosphatase
											[gene=CD630DERM_36051]	CD630DERM_36051	5.42878	6.53639e-06		[gene=CD630DERM_36051]	CD630DERM_36051	5.59613	4.21864e-06	Ferredoxin
											[gene=CD630DERM_36100]	CD630DERM_36100	3.92102	4.41557e-06		[gene=CD630DERM_36100]	CD630DERM_36100	4.56848	2.37656e-05	Conserved hypothetical protein
											[gene=CD630DERM_36140]	CD630DERM_36140	2.23842	2.5888e-05		[gene=CD630DERM_36140]	CD630DERM_36140	2.49539	1.07376e-05	Conserved hypothetical protein, DUF1130 family
																[gene=CD630DERM_36510]	CD630DERM_36510	1.51685	9.64474e-05	putative metallo-beta-lactamase superfamily protein
												+	136				+	167
												-	14				-	16
													150					183
