# Supplementary material for: Redefining the Clostridioides difficile σB Regulon: σB Activates Genes Involved in Detoxifying Radicals That Can Result from the Exposure to Antimicrobials and Hydrogen Peroxide
Source: mSphere. 2020 Sep 16;5(5):e00728-20. doi: 10.1128/mSphere.00728-20 (PMC7494833; doi:10.1128/mSphere.00728-20)
Supplement: DATA SET S2 [file mSphere.00728-20-sd002.xlsx]

## Sheet: Sheet1
DATASET S2. Manhattan distance for differentially expressed genes from hybridization 2.
locus_tag	change	log2FC	significance	Manhattan distance
CD630DERM_00110	Increased	4.69	1.66	6.36
CD630DERM_00511	Increased	5.8	5.47	11.27
CD630DERM_00520	Increased	2.05	4.53	6.58
CD630DERM_00530	Increased	1.92	4.48	6.4
CD630DERM_00540	Increased	1.61	3.95	5.56
CD630DERM_00550	Increased	1.51	3.98	5.49
CD630DERM_00650	Increased	2.76	4.11	6.87
CD630DERM_01420	Increased	2.1	2.62	4.73
CD630DERM_01740	Increased	8.28	5.92	14.2
CD630DERM_01750	Increased	8.19	5.95	14.14
CD630DERM_01760	Increased	8.02	5.82	13.84
CD630DERM_01910	Increased	2.59	3.6	6.19
CD630DERM_01920	Increased	2.59	3.63	6.21
CD630DERM_01930	Increased	1.52	3.68	5.2
CD630DERM_02290	Decreased	-1.64	4.05	5.68
CD630DERM_02300	Decreased	-1.51	4.07	5.58
CD630DERM_02310	Decreased	-1.52	3.8	5.32
CD630DERM_02330	Decreased	-1.53	3.56	5.09
CD630DERM_02340	Decreased	-1.5	3.63	5.13
CD630DERM_02390	Decreased	-1.78	3.02	4.79
CD630DERM_02410	Decreased	-1.51	4.11	5.62
CD630DERM_02430	Decreased	-1.56	4.1	5.66
CD630DERM_02500	Decreased	-1.53	4.14	5.68
CD630DERM_02520	Decreased	-1.64	3.9	5.54
CD630DERM_02530	Decreased	-1.57	3.91	5.49
CD630DERM_02551	Decreased	-1.5	3.65	5.15
CD630DERM_02660	Decreased	-1.51	3.17	4.69
CD630DERM_02670	Decreased	-1.5	2.95	4.45
CD630DERM_03500	Increased	1.88	4.33	6.22
CD630DERM_03510	Increased	1.76	4.25	6.01
CD630DERM_05600	Increased	3.97	4.45	8.42
CD630DERM_05610	Increased	1.99	4.62	6.61
CD630DERM_05630	Increased	1.56	4.09	5.65
CD630DERM_05640	Increased	1.53	4.1	5.63
CD630DERM_05650	Increased	3.74	5.25	8.99
CD630DERM_05660	Increased	2.53	5.18	7.7
CD630DERM_05670	Increased	2.15	4.62	6.77
CD630DERM_05800	Increased	6.18	5.86	12.04
CD630DERM_05830	Increased	2.82	3.56	6.38
CD630DERM_05840	Increased	2.69	4.19	6.88
CD630DERM_06210	Decreased	-1.58	3.75	5.33
CD630DERM_06680	Increased	1.84	4.41	6.25
CD630DERM_06690	Increased	1.75	4.4	6.15
CD630DERM_07580	Increased	2.79	4.45	7.24
CD630DERM_07590	Increased	3.09	4.26	7.35
CD630DERM_07840	Increased	1.75	3.8	5.55
CD630DERM_08160	Increased	2.23	4.28	6.5
CD630DERM_08810	Increased	2.06	3.96	6.02
CD630DERM_09772	Increased	1.99	4.85	6.84
CD630DERM_10500	Increased	2.92	5.22	8.14
CD630DERM_10510	Increased	2.62	4.94	7.56
CD630DERM_10520	Increased	2.67	4.21	6.88
CD630DERM_10530	Increased	2.35	4.47	6.83
CD630DERM_10640	Increased	1.5	3.37	4.88
CD630DERM_11250	Increased	5.5	4.94	10.44
CD630DERM_11260	Increased	2.73	5.06	7.79
CD630DERM_11570	Increased	3.96	5.29	9.24
CD630DERM_12270	Increased	1.74	2.63	4.38
CD630DERM_12280	Increased	1.77	2.67	4.45
CD630DERM_12610	Increased	2.94	4.02	6.96
CD630DERM_12620	Increased	2.76	4.23	6.99
CD630DERM_12630	Increased	1.62	3.56	5.18
CD630DERM_12780	Increased	2.02	1.71	3.73
CD630DERM_12790	Increased	2.78	2.7	5.48
CD630DERM_12800	Increased	2.99	2.81	5.8
CD630DERM_12870	Increased	2.05	4.72	6.76
CD630DERM_13040	Increased	1.92	4.4	6.32
CD630DERM_13050	Increased	2.12	4.25	6.36
CD630DERM_13100	Increased	1.59	3.72	5.31
CD630DERM_13110	Increased	1.57	3.72	5.29
CD630DERM_13280	Increased	1.67	3.8	5.47
CD630DERM_13410	Increased	1.78	4.17	5.95
CD630DERM_14350	Increased	2.03	1.76	3.79
CD630DERM_14360	Increased	1.84	3.75	5.59
CD630DERM_14630	Increased	3.95	3.56	7.52
CD630DERM_14700	Increased	3.52	3.33	6.84
CD630DERM_14740	Increased	5.04	4.89	9.94
CD630DERM_14750	Increased	1.59	3.3	4.89
CD630DERM_15240	Increased	4.78	4.73	9.51
CD630DERM_15250	Increased	2.35	5.18	7.52
CD630DERM_15260	Increased	1.61	3.7	5.31
CD630DERM_15680	Increased	4.81	4.66	9.47
CD630DERM_15760	Increased	1.55	1.57	3.12
CD630DERM_15770	Increased	2.1	4.68	6.78
CD630DERM_15940	Increased	3.37	2.35	5.72
CD630DERM_15950	Increased	3.16	2.27	5.43
CD630DERM_15951	Increased	3.09	2.27	5.36
CD630DERM_16160	Decreased	-1.85	3.38	5.22
CD630DERM_16220	Increased	2.72	3.99	6.7
CD630DERM_16230	Increased	6.52	5.38	11.9
CD630DERM_16240	Increased	1.56	4.05	5.61
CD630DERM_16900	Increased	5.33	5.88	11.21
CD630DERM_16910	Increased	5.31	5.79	11.1
CD630DERM_17292	Increased	4.46	3.07	7.53
CD630DERM_17770	Increased	4.54	5.45	9.98
CD630DERM_17780	Increased	2.56	4.92	7.48
CD630DERM_17790	Increased	2.41	4.84	7.25
CD630DERM_17800	Increased	1.95	4.69	6.64
CD630DERM_17810	Increased	1.86	4.42	6.27
CD630DERM_17820	Increased	1.78	4.59	6.37
CD630DERM_17830	Increased	1.66	4.44	6.1
CD630DERM_17840	Increased	1.75	4.53	6.28
CD630DERM_18170	Increased	1.61	4.4	6.01
CD630DERM_18180	Increased	1.75	4.27	6.02
CD630DERM_18220	Increased	6.14	4.57	10.71
CD630DERM_18230	Increased	6.78	5.23	12
CD630DERM_18240	Increased	3.44	4.42	7.86
CD630DERM_18400	Increased	3	3.99	7
CD630DERM_18410	Increased	1.89	3.87	5.77
CD630DERM_18420	Increased	1.59	4.08	5.68
CD630DERM_18970	Increased	1.82	4.49	6.31
CD630DERM_18980	Increased	1.82	4.26	6.07
CD630DERM_18990	Increased	3.69	3.89	7.58
CD630DERM_19430	Increased	3.26	5.44	8.7
CD630DERM_20460	Increased	5.55	5.25	10.8
CD630DERM_21151	Increased	7.83	4.99	12.82
CD630DERM_21170	Increased	4.95	4.73	9.69
CD630DERM_21650	Increased	2.23	3.98	6.22
CD630DERM_21660	Increased	4.66	4.91	9.56
CD630DERM_22140	Increased	2.49	2.8	5.29
CD630DERM_22150	Increased	2.39	2.88	5.27
CD630DERM_24760	Increased	4.64	5.23	9.88
CD630DERM_24770	Increased	4.4	4.89	9.29
CD630DERM_25400	Increased	4.43	4.05	8.48
CD630DERM_25420	Increased	3.08	5.26	8.34
CD630DERM_25430	Increased	2.96	4.59	7.55
CD630DERM_25440	Increased	3.27	5.26	8.53
CD630DERM_25450	Increased	3.14	5.46	8.6
CD630DERM_27460	Increased	1.92	4.14	6.06
CD630DERM_27470	Increased	1.62	3.69	5.31
CD630DERM_27960	Increased	5.08	4.61	9.69
CD630DERM_27970	Increased	5.11	4.76	9.87
CD630DERM_28660	Increased	2.75	5.08	7.83
CD630DERM_28670	Increased	2.57	4.67	7.24
CD630DERM_28740	Increased	2.25	4.67	6.92
CD630DERM_28750	Increased	1.8	4.3	6.11
CD630DERM_29630	Increased	1.9	4.11	6.01
CD630DERM_29930	Increased	3.8	4.51	8.32
CD630DERM_29940	Increased	4.16	3.65	7.81
CD630DERM_29950	Increased	4	4.46	8.45
CD630DERM_30100	Increased	1.57	3.81	5.38
CD630DERM_30380	Increased	3.88	4.66	8.54
CD630DERM_30390	Increased	4.07	4.97	9.04
CD630DERM_30400	Increased	2.11	4.07	6.18
CD630DERM_30420	Increased	2.59	4.61	7.2
CD630DERM_30670	Increased	4.45	5.27	9.72
CD630DERM_30680	Increased	4.33	5.1	9.43
CD630DERM_30690	Increased	3.32	1.73	5.05
CD630DERM_32150	Increased	3.82	3.89	7.71
CD630DERM_32160	Increased	3.37	4.32	7.69
CD630DERM_32210	Increased	2.57	4.41	6.98
CD630DERM_32240	Increased	1.94	4.45	6.39
CD630DERM_32250	Increased	1.86	4.41	6.27
CD630DERM_32260	Increased	1.87	4.3	6.16
CD630DERM_32270	Increased	1.6	3.75	5.36
CD630DERM_33060	Increased	1.62	4.58	6.2
CD630DERM_33070	Increased	3.79	5.82	9.61
CD630DERM_33100	Increased	3.06	5.2	8.26
CD630DERM_33110	Increased	2.85	4.92	7.77
CD630DERM_33960	Increased	2.56	5.34	7.9
CD630DERM_34080	Increased	2.25	4.47	6.72
CD630DERM_34090	Increased	2.43	4.76	7.19
CD630DERM_34100	Increased	2.66	4.92	7.59
CD630DERM_34110	Increased	3.52	4.96	8.48
CD630DERM_34120	Increased	2.95	4.66	7.61
CD630DERM_34670	Increased	1.74	3.44	5.18
CD630DERM_34680	Increased	1.65	3.55	5.2
CD630DERM_34690	Increased	1.7	3.47	5.18
CD630DERM_34700	Increased	1.71	3.48	5.19
CD630DERM_34710	Increased	1.58	3.17	4.75
CD630DERM_34720	Increased	1.61	3.36	4.96
CD630DERM_34730	Increased	1.61	3.54	5.15
CD630DERM_34740	Increased	1.59	3.51	5.1
CD630DERM_34750	Increased	1.55	3.59	5.14
CD630DERM_34760	Increased	1.63	3.62	5.25
CD630DERM_34770	Increased	2.26	3.89	6.16
CD630DERM_35130	Increased	1.64	4.13	5.77
CD630DERM_35450	Increased	2.31	4.27	6.58
CD630DERM_36050	Increased	2.64	4.52	7.16
CD630DERM_36051	Increased	5.6	5.37	10.97
CD630DERM_36100	Increased	4.57	4.62	9.19
CD630DERM_36140	Increased	2.5	4.97	7.46
CD630DERM_36510	Increased	1.52	4.02	5.53
